# Supplementary material for: Embryo classification beyond pregnancy: early prediction of first trimester miscarriage using machine learning
Source: J Assist Reprod Genet. 2022 Oct 4;40(2):309–22. doi: 10.1007/s10815-022-02619-5 (PMC9935804; doi:10.1007/s10815-022-02619-5)
Supplement: Supplementary file 1 — (XLSX 12.6 KB) [file 10815_2022_2619_MOESM1_ESM.xlsx]

## Sheet: Sheet1
Package	Version
Babel	2.3.4
Bottleneck	1.1.0
Cython	0.24.1
Flask	0.11.1
Flask-Cors	2.1.2
HeapDict	1.0.0
Jinja2	2.10.3
Keras	2.2.4
Keras-Applications	1.0.6
Keras-Preprocessing	1.0.5
Markdown	3.0.1
MarkupSafe	0.23
Pillow	3.3.1
PyYAML	3.12
Pygments	2.1.3
QtAwesome	0.3.3
QtPy	1.1.2
SQLAlchemy	1.0.13
Send2Trash	1.5.0
Werkzeug	0.11.11
XlsxWriter	0.9.3
absl-py	0.6.1
alabaster	0.7.9
anaconda-clean	1
anaconda-client	1.5.1
anaconda-navigator	1.3.1
argcomplete	1.0.0
astor	0.7.1
astroid	1.4.7
astropy	1.2.1
attrs	19.3.0
backports.shutil-get-terminal-size	1.0.0
beautifulsoup4	4.5.1
bitarray	0.8.1
blaze	0.10.1
bokeh	0.12.2
boto	2.42.0
cffi	1.7.0
chest	0.2.3
click	6.6
cloudpickle	0.2.1
clyent	1.2.2
colorama	0.3.7
comtypes	1.1.2
conda	4.3.30
conda-build	2.0.2
configobj	5.0.6
contextlib2	0.5.3
cryptography	1.5
cycler	0.10.0
cytoolz	0.8.0
dask	0.11.0
datashape	0.5.2
decorator	4.0.10
dill	0.2.5
docopt	0.6.2
docutils	0.12
dynd	c328ab7
et-xmlfile	1.0.1
fastcache	1.0.2
filelock	2.0.6
future	0.17.1
gast	0.2.0
geographiclib	1.5
geopy	1.20.0
gevent	1.1.2
greenlet	0.4.10
grpcio	1.16.0
h5py	2.6.0
hyperopt	0.1.1
idna	2.1
imagesize	0.7.1
importlib-metadata	1.2.0
ipykernel	4.5.0
ipython	5.1.0
ipython-genutils	0.1.0
ipywidgets	5.2.2
itsdangerous	0.24
jdcal	1.2
jedi	0.9.0
json5	0.8.5
jsonschema	3.2.0
jupyter	1.0.0
jupyter-client	4.4.0
jupyter-console	5.0.0
jupyter-core	4.6.1
kiwisolver	1.0.1
lazy-object-proxy	1.2.1
lime	0.1.1.32
llvmlite	0.13.0
locket	0.2.0
lxml	3.6.4
matplotlib	1.5.3
menuinst	1.4.1
mistune	0.7.3
more-itertools	8.0.2
mpmath	0.19
multipledispatch	0.4.8
nb-anacondacloud	1.2.0
nb-conda	2.0.0
nb-conda-kernels	2.0.0
nbconvert	4.2.0
nbformat	4.1.0
nbpresent	3.0.2
networkx	1.11
Nltk	3.2.1
nose	1.3.7
notebook	4.2.3
numba	0.28.1
numexpr	2.6.2
numpy	1.16.4
Odo	0.5.0
opencv-python	3.4.3.18
openpyxl	2.3.2
pandas	0.23.0
partd	0.3.6
path.py	0.0.0
pathlib2	2.1.0
patsy	0.4.1
pep8	1.7.0
pickleshare	0.7.4
Pip	8.1.2
pipreqs	0.4.9
pkginfo	1.3.2
Ply	3.9
prometheus-client	0.7.1
prompt-toolkit	1.0.3
protobuf	3.6.1
psutil	4.3.1
Py	1.4.31
py4j	0.10.6
pyOpenSSL	16.2.0
pyasn1	0.1.9
pycosat	0.6.1
pycparser	2.14
pycrypto	2.6.1
pycurl	7.43.0
pyflakes	1.3.0
pylint	1.5.4
pymongo	3.7.2
pyparsing	2.3.0
pyrsistent	0.15.6
pyspark	2.3.0
pytest	2.9.2
python-dateutil	2.8.1
Pytz	2019.3
pywin32	220
pywinpty	0.5.7
pyzmq	18.1.1
qtconsole	4.2.1
requests	2.14.2
rope-py3k	0.9.4.post1
ruamel-yaml	-VERSION
scikit-image	0.12.3
scikit-learn	0.20.0
scipy	1.1.0
seaborn	0.9.0
setuptools	40.6.3
shap	0.27.0
simplegeneric	0.8.1
singledispatch	3.4.0.3
Six	1.13.0
sklearn	0
snowballstemmer	1.2.1
sockjs-tornado	1.0.3
sphinx	1.4.6
spyder	3.0.0
statsmodels	0.6.1
sympy	1
tables	3.2.2
tensorboard	1.12.0
tensorflow	1.12.0
termcolor	1.1.0
terminado	0.8.3
Toolz	0.8.0
tornado	4.4.1
Tqdm	4.28.1
traitlets	4.3.0
unicodecsv	0.14.1
wcwidth	0.1.7
wheel	0.29.0
widgetsnbextension	1.2.6
win-unicode-console	0.5
wrapt	1.10.6
xgboost	0.81
Xlrd	1.0.0
xlwings	0.10.0
Xlwt	1.1.2
Yarg	0.1.9
Zipp	0.6.0
